# Supplementary material for: Decoding AI Competence: Benchmarking Large Language Models (LLMs) in Ovarian Cancer Diagnosis and Treatment—A Systematic Evaluation of Generative AI Accuracy and Completeness
Source: Diagnostics (Basel). 2026 Feb 20;16(4):616. doi: 10.3390/diagnostics16040616 (PMC12939671; doi:10.3390/diagnostics16040616)
Supplement: Supplementary file 1 [file diagnostics-16-00616-s001.zip]

Archive with 6 entries (6 files):
- FileS1-Answers from DeepSeek.pdf
- FileS2-Answers from Doubao.pdf
- FileS3-deepseek scores.xlsx
- FileS4-doubao scores.xlsx
- FileS5-p-value of Mann-Whitney U test for 4 aspects.xlsx
- FileS6-questions.pdf
