# Supplementary material for: Decoding AI Competence: Benchmarking Large Language Models (LLMs) in Ovarian Cancer Diagnosis and Treatment—A Systematic Evaluation of Generative AI Accuracy and Completeness
Source: Diagnostics (Basel). 2026 Feb 20;16(4):616. doi: 10.3390/diagnostics16040616 (PMC12939671; doi:10.3390/diagnostics16040616)
Supplement: Supplementary file 1 [file diagnostics-16-00616-s001.zip › FileS4-doubao scores.xlsx]

## Sheet: Sheet1
reviewer	Q1	Q2	Q3	Q4	Q5	Q6	Q7	Q8	Q9	Q10	Q11	Q12	Q13	Q14	Q15	Q16	Q17	Q18	Q19	Q20
1	9	9	9	9	6	9	7	8	5	8	8	6	5	8	7	8	8	7	6	7
2	8	9	10	10	10	10	5	6	8	9	7	7	4	6	6	8	4	7	8	8
3	10	9	10	9	9	10	9	6	8	8	7	7	5	8	7	7	8	6	9	7
4	6	7	6	7	9	9	9	5	7	6	6	6	5	5	5	6	6	6	7	6
5	8	6	7	7	8	9	7	6	6	6	7	5	6	6	5	6	7	6	7	7
