# Supplementary material for: Decoding AI Competence: Benchmarking Large Language Models (LLMs) in Ovarian Cancer Diagnosis and Treatment—A Systematic Evaluation of Generative AI Accuracy and Completeness
Source: Diagnostics (Basel). 2026 Feb 20;16(4):616. doi: 10.3390/diagnostics16040616 (PMC12939671; doi:10.3390/diagnostics16040616)
Supplement: Supplementary file 1 [file diagnostics-16-00616-s001.zip › FileS5-p-value of Mann-Whitney U test for 4 aspects.xlsx]

## Sheet: p-value of Mann-Whitney U test 
	aspect	p_value
1	Risk Factors and Prevention	0.0478235561613771
2	Surgical	0.000469516581873404
3	Medical	1.73061411825224e-09
4	Surveillance	3.58121344444223e-09
